# Supplementary material for: Predictive Models for Early Infection Detection in Nursing Home Residents: Evaluation of Imputation Techniques and Complementary Data Sources
Source: Healthcare (Basel). 2026 Jan 8;14(2):166. doi: 10.3390/healthcare14020166 (PMC12840934; doi:10.3390/healthcare14020166)
Supplement: Supplementary file 1 [file healthcare-14-00166-s001.zip]

Archive with 1 entries (1 files):
- healthcare-4014250-supplementary.pdf
